# Supplementary material for: The influencing factor model and empirical research of TikTok charity live streaming impact users’ online charitable donation
Source: PLoS One. 2023 Nov 13;18(11):e0294186. doi: 10.1371/journal.pone.0294186 (PMC10642826; doi:10.1371/journal.pone.0294186)
Supplement: S2 Appendix — (XLS) [file pone.0294186.s002.xls]

## Sheet: Sheet1
Measurement table of influencing factors for users to participate in online charitable donations through Tiktok charity live streaming
Variables	Subject	Measurement Question	Reference
Performance Expectancy（PE)	PE1	I think participating in online charitable donation through Tiktok charity live streaming has helped me in my work, study and life.	[23]
	PE2	I think participating in online charitable donation through Tiktok charity live streaming helps to increase the effectiveness of my participation in charitable giving.
	PE3	I think participating in online charitable donations through Tiktok charity live streaming is more intuitive and convenient than other donation methods.
Effort Expectancy(EE)	EE1	I clearly understand how to make online charitable donations through Tiktok charity live streaming for good causes.	[23]
	EE2	I think the process of participating in online charitable donation through Tiktok charity live streaming is clear, flexible and convenient.
	EE3	I can skillfully make online charitable donations through Tiktok charity live streaming for good causes.
Social Influence(SI)	SI1	My friends and family or people who are important to me think I should participate in online charitable giving through Tiktok charity Live streaming.	[23]
	SI2	My friends and family or people who are important to me participate in online charitable donation through Tiktok charity live streaming for good causes, then I will try to do the same.
	SI3	Participating in online charitable donation through Tiktok charity live streaming for good causes can enhance my social prestige and social status.
Facilitating Conditions(FC)	FC1	Tiktok Live will provide technical support and guide me on how to make online charitable donations in the charity live streaming room.	[23]
	FC2	Streamers will guide me on how to participate in the Tiktok charitable giving campaigns within the streams.
Perceived Risk(PR)	PR1	I'm concerned that making an online donation via Tiktok charity live streaming for charity will compromise my personal privacy.	[24]
	PR2	I'm concerned about the insecurity of the payment method and flow of funds for online donations via live webcasts for good causes.
	PR3	I'm concerned about the willingness to donate online due to the difficulty in distinguishing the authenticity of the charity programs displayed on Tiktok charity live streaming.
Perceived Interactivity(PI)	PI1	Streamers are able to answer questions from users in the comments section about the charity program and online charitable donation.	[24]
	PI2	Streamers are able to answer users' questions about the charity programs and online charitable donation quickly.
	PI3	Users in the comments section are able to engage in conversation around the charity project being streaming and the issue of online charitable donation.
Donation Intention(DI)	DI1	I would like to participate in online charitable donation through Tiktok charity live streaming.	[23]
	DI2	I would recommend friends, family and significant others to participate in online charitable donation through Tiktok charity live streaming.
	DI3	I think I'll be participating in online charitable donation through Tiktok charity live streaming in the future as well.
Donation Behavior(DB)	DB1	I currently have an online charity donation participation in Tiktok charity live streaming.	[23]
	DB2	I often have an online charity donation participation in Tiktok charity live streaming.
	DB3	I recommend friends, family and significant others to participate in online charitable donation through Tiktok charity live streaming.
	DB4	I will also be participating in online charitable donation through Tiktok charity live streaming in the future.
